# Supplementary material for: Single-inspiratory quantitative CT nomogram for enhanced PRISm and COPD differentiation: a cross-sectional study with interpretable diagnostic boundaries
Source: PeerJ. 2026 Jan 14;14:e20575. doi: 10.7717/peerj.20575 (PMC12811969; doi:10.7717/peerj.20575)
Supplement: Supplemental Information 1 [file peerj-14-20575-s001.r]

library(readxl)
mydata <- read.csv("D:/mydata.csv")  
# set.seed(888) 
mydata_shuffled <- mydata[sample(nrow(mydata)), ]  
split_point <- round(nrow(mydata_shuffled) * 0.7)  
train_data <- mydata_shuffled[1:split_point, ]  
test_data <- mydata_shuffled[(split_point + 1):nrow(mydata_shuffled), ]  
write.csv(train_data, "D:/train_data.csv", row.names = FALSE)  
write.csv(test_data, "D:/test_data.csv", row.names = FALSE)

library(caret)
library(dplyr)
df <- read.csv("D:/train_data.csv")
df1 <- read.csv("D:/test_data.csv")

Zscore <- function(df,filename){
  dfC <- df[, 1] 
  dfZ <- df[, 2:ncol(df)] 
  numeric_cols <- sapply(dfZ, is.numeric)  
  df_numeric <- dfZ[, numeric_cols]  
  df_numeric_scaled <- scale(df_numeric)  
  df_scaled <- dfZ
  df_scaled[, numeric_cols] <- df_numeric_scaled  
  df_merge <- cbind(dfC,df_scaled)
  write.csv(df_merge, filename, row.names = FALSE)
  
  }
Zscore(df,'D:/Z_train_data.csv')
Zscore(df1,'D:/Z_test_data.csv')

library(dplyr)  
df_train <- read.csv("C:/Users/lswww/Desktop/train_data.csv")  
df_test <- read.csv("C:/Users/lswww/Desktop/test_data.csv")  
train_data <- df_train[,1:26]  
validation_data <- df_test[,1:26]
train_response <- train_data[, 1]  
train_predictors <- train_data[, -1]  
validation_response <- validation_data[, 1]  
validation_predictors <- validation_data[, -1]  
regression_results <- list()  
for (predictor_name in names(train_predictors)) {  
  train_model <- glm(train_response ~ train_predictors[[predictor_name]], data = train_data, family = binomial(link = "logit"))  
  train_or <- exp(coef(train_model)[2])  
  train_p_value <- summary(train_model)$coefficients[2, 4]  
  train_conf_int <- confint(train_model,level = 0.95)  
  train_lower_ci <- exp(train_conf_int[2, 1])  
  train_upper_ci <- exp(train_conf_int[2, 2])  
  # validation_model <- glm(validation_response ~ validation_predictors[[predictor_name]], data = validation_data, family = binomial(link = "logit"))  
  # validation_or <- exp(coef(validation_model)[2])  
  # validation_p_value <- summary(validation_model)$coefficients[2, 4]  
  # validation_conf_int <- confint(validation_model,level = 0.95)  
  # validation_lower_ci <- exp(validation_conf_int[2, 1])  
  # validation_upper_ci <- exp(validation_conf_int[2, 2])  
  result <- data.frame(  
    Variable = predictor_name,  
    OR = train_or,   
    Lower_CI = train_lower_ci,   
    Upper_CI = train_upper_ci,  
    P_value = train_p_value  
    # Variable = c(predictor_name, predictor_name),  
    # OR = c(train_or, validation_or),  
    # Lower_CI = c(train_lower_ci, validation_lower_ci),  
    # Upper_CI = c(train_upper_ci, validation_upper_ci),  
    # P_value = c(train_p_value, validation_p_value) 
  )  
  
  regression_results[[predictor_name]] <- result  
}  
final_results <- do.call(rbind, regression_results)  
write.csv(final_results, "D:/单因素逻辑回归筛选结果.csv", row.names = FALSE)
selected_features <- final_results %>% filter(P_value <= 0.05) %>% pull(Variable)
train_data_selected <- train_data %>% select(Label, all_of(selected_features))
test_data_selected <- validation_data %>% select(Label, all_of(selected_features))
write.csv(train_data_selected, "D:/训练集_单因素回归特征筛选.csv", row.names = FALSE)
write.csv(test_data_selected, "D:/测试集_单因素回归特征筛选.csv", row.names = FALSE)


library(DMwR)
library(tidyverse)
library(pROC)
library(caret)
library(e1071) 
library(rmda)
train_data <- read.csv("D:/训练集_单因素回归特征筛选.csv")  
test_data <- read.csv("D:/测试集_单因素回归特征筛选.csv")  
response <- train_data[[1]]  
predictors <- train_data[,-1]  
response1 <- test_data[[1]]  
predictors1 <- test_data[,-1]
model <- glm(response ~ ., data = predictors, family = binomial(link = "logit"))
summary_model <- summary(model)  
coef_table <- summary_model$coefficients  
or_values <- exp(coef_table[, "Estimate"])  
se <- coef_table[, "Std. Error"]  
z_values <- coef_table[, "z value"]  
lower_ci <- exp(coef_table[, "Estimate"] - 1.96 * se)  
upper_ci <- exp(coef_table[, "Estimate"] + 1.96 * se)  
p_values <- 2 * (1 - pnorm(abs(z_values)))
results_df <- data.frame(  
  Term = rownames(coef_table),  
  OR = or_values,  
  Lower_CI = lower_ci,  
  Upper_CI = upper_ci,  
  P_value = p_values  
)  
write.csv(results_df, "D:/多因素逻辑回归特征筛选.csv", row.names = FALSE)
p_values <- coef_table[, "Pr(>|z|)"]
selected_features <- names(p_values)[p_values <= 0.05]
selected_features <- selected_features[selected_features != "(Intercept)"]
train_data_selected <- train_data %>% select(Label, all_of(selected_features))
test_data_selected <- test_data %>% select(Label, all_of(selected_features))
write.csv(train_data_selected, "D:/训练集_多因素回归特征筛选.csv", row.names = FALSE)
write.csv(test_data_selected, "D:/测试集_多因素回归特征筛选.csv", row.names = FALSE)

library(DMwR)
library(tidyverse)
library(pROC)
library(caret)
library(e1071) 
library(rmda)
library(writexl)
library(ResourceSelection)
df <- read.csv("D:/output_train_feature.csv")  
df1 <- read.csv("D:/output_validation_feature.csv")  

df$Label <- factor(df$Label)
df1$Label <- factor(df1$Label) 
train_data <- df[,c(1:5)] 
test_data <- df1[,c(1:5)]
train_data1 <- df[1:4] 
test_data1 <-  df1[1:4]

train_data2 <- df[,c(1,5)]
test_data2 <- df1[,c(1,5)]
response <- train_data[[1]]  
predictors <- train_data[,-1]  
response1 <- test_data[[1]]  
predictors1 <- test_data[,-1]
response2 <- train_data1[[1]]  
predictors2 <- train_data1[,-1]  
response3 <- test_data1[[1]]  
predictors3 <- test_data1[,-1]
response4 <- train_data2[[1]]  
predictors4 <- train_data2[,-1]  
response5 <- test_data2[[1]]  
predictors5 <- test_data2[,-1]
train_data_combined <- cbind(response, predictors)
train_data_combined$response <- factor(train_data_combined$response)
train_data_combined1 <- cbind(response2, predictors2)
train_data_combined1$response2 <- factor(train_data_combined1$response2)
# train_data_combined2 <- cbind(response4, predictors4)
# train_data_combined2$response4 <- factor(train_data_combined2$response4)
smote_data <- SMOTE(response ~ ., data = train_data_combined, perc.over = 100, perc.under = 150)
smote_data1 <- SMOTE(response2 ~ ., data = train_data_combined1, perc.over = 100, perc.under = 150)
# smote_data2 <- SMOTE(response4 ~ ., data = train_data_combined2, perc.over = 100, perc.under = 200)
response_smote <- smote_data$response
predictors_smote <- smote_data[,-1]
response_smote1 <- smote_data1$response2
predictors_smote1 <- smote_data1[,-1]
# response_smote2 <- smote_data2$response4
# predictors_smote2 <- smote_data2[,-1]
model <- glm(response_smote ~ ., data = predictors_smote, family = binomial(link = "logit"))
model1 <- glm(response_smote1 ~ ., data = predictors_smote1, family = binomial(link = "logit"))
# model2 <- glm(response_smote2 ~ ., data = predictors_smote2, family = binomial(link = "logit"))
model2 <- glm(response ~ Radscore, data = train_data2, family = binomial(link = "logit"))
# set.seed(2) 
# model <- glm(response ~ ., data = predictors, family = binomial(link = "logit"))  
# model1 <- glm(response ~ ., data = predictors2, family = binomial(link = "logit"))
# model2 <- glm(response ~ ., data = predictors4, family = binomial(link = "logit"))
# model2 <- glm(response ~ Radscore, data = train_data2, family = binomial(link = "logit"))
summary_model <- summary(model)  
summary_model1 <- summary(model1)
summary_model2 <- summary(model2)
train_preds <- predict(model, newdata = predictors, type = "response")  
test_preds <- predict(model, newdata = predictors1, type = "response")
train_roc <- roc(response, train_preds)  
train_auc <- auc(train_roc)  
train_ci <- ci.auc(train_roc)  
test_roc <- roc(response1, test_preds)  
test_auc <- auc(test_roc)  
test_ci <- ci.auc(test_roc)
train_preds1 <- predict(model1, newdata = predictors2, type = "response")  
test_preds1 <- predict(model1, newdata = predictors3, type = "response")
train_roc1 <- roc(response2, train_preds1)  
train_auc1 <- auc(train_roc1)  
train_ci1 <- ci.auc(train_roc1)  
test_roc1 <- roc(response3, test_preds1)  
test_auc1 <- auc(test_roc1)  
test_ci1 <- ci.auc(test_roc1)
train_preds2 <- predict(model2, newdata = train_data2, type = "response")   
test_preds2 <- predict(model2, newdata = test_data2, type = "response")
train_roc2 <- roc(train_data2$Label, train_preds2)  
train_auc2 <- auc(train_roc2)  
train_ci2 <- ci.auc(train_roc2)  
test_roc2 <- roc(test_data2$Label, test_preds2)  
test_auc2 <- auc(test_roc2)  
test_ci2 <- ci.auc(test_roc2)
response_numeric <- as.numeric(as.character(response))
str(response_numeric)
dca_data <- data.frame(
  response = response_numeric,
  model = train_preds,
  model1 = train_preds1,
  model2 = train_preds2
)

dca_model <- decision_curve(response ~ model, data = dca_data, family = binomial(link = "logit"))
dca_model1 <- decision_curve(response ~ model1, data = dca_data, family = binomial(link = "logit"))
dca_model2 <- decision_curve(response ~ model2, data = dca_data, family = binomial(link = "logit"))
pdf('D:/decision.pdf', width = 7, height = 5)
plot_decision_curve(list(dca_model, dca_model1, dca_model2), confidence.intervals = F,
                    col = c('#FF6A6A', '#90EE90', '#FFa500', 'black'),
                    curve.names = c('Nomogram', 'Clinics','Radiomics'),
                    legend.position = 'topright', cost.benefits = FALSE)
dev.off()

response_train <- data.frame(response)  
response_test <- data.frame(response1)  
data_train_RC <- data.frame(train_preds)  
data_test_RC <- data.frame(test_preds)  
data_train_C <- data.frame(train_preds1)  
data_test_C <- data.frame(test_preds1) 
data_train_N <- data.frame(train_preds2)  
data_test_N <- data.frame(test_preds2) 

roc_train_RC <- roc(response_train$response, data_train_RC$train_preds)  
roc_test_RC <- roc(response_test$response1, data_test_RC$test_preds) 

roc_train_C <- roc(response_train$response, data_train_C$train_preds1)  
roc_test_C <- roc(response_test$response1, data_test_C$test_preds1) 

roc_train_N <- roc(response_train$response, data_train_N$train_preds2)  
roc_test_N <- roc(response_test$response1, data_test_N$test_preds2) 
result_train_RC_C <- roc.test(roc_train_RC, roc_train_C)  
result_train_RC_R <- roc.test(roc_train_RC, roc_train_N) 
result_train_C_R <- roc.test(roc_train_C, roc_train_N)  

result_test_RC_C <- roc.test(roc_test_RC, roc_test_C) 
result_test_RC_R <- roc.test(roc_test_RC, roc_test_N) 
result_test_C_R <- roc.test(roc_test_C, roc_test_N) 
results000 <- data.frame(
  Comparison = c("RC vs C", "RC vs R", "C vs R"),
  Train_p_Value = c(result_train_RC_C$p.value, result_train_RC_R$p.value, result_train_C_R$p.value),
  Test_p_Value = c(result_test_RC_C$p.value, result_test_RC_R$p.value, result_test_C_R$p.value)
)
write_xlsx(results000, "D:/DeLong_Test_Results.xlsx")
pdf("D:/trainroc_curves.pdf", width = 7, height = 7) 

# 绘制ROC曲线 
plot(train_roc, col = "#FF6A6A", percent = TRUE, print.auc = FALSE, lty = 1,cex.axis=1.1) # print.auc = FALSE 避免重复显示AUC  
plot(train_roc1, col = "#90EE90", add = TRUE,percent = TRUE, print.auc = FALSE, lty = 1,cex.axis=1.1) # print.auc = FALSE 避免重复显示AUC  
plot(train_roc2, col = "#FFa500", add = TRUE,percent = TRUE, print.auc = FALSE, lty = 1,cex.axis=1.1) # print.auc = FALSE 避免重复显示AUC  
train_legend_text <- paste("Nomogram AUC: ", round(train_auc, 3),   
                           " (CI: ", round(train_ci[1], 3), "-", round(train_ci[3], 3), ")")  

train_legend_text1 <- paste("Clinics AUC: ", round(train_auc1, 3),   
                          " (CI: ", round(train_ci1[1], 3), "-", round(train_ci1[3], 3), ")") 
train_legend_text2 <- paste("Radiomics AUC: ", round(train_auc2, 3),   
                            " (CI: ", round(train_ci2[1], 3), "-", round(train_ci2[3], 3), ")")  
#legend("bottomright", legend = c(train_legend_text, test_legend_text,train_legend_text1,test_legend_text1,train_legend_text2,test_legend_text2),   
#      col = c("#00E5EE", "#FF6A6A","#90EE90","#FFa500","#16E750","#F4F500"),lty = c(1,2,1,2,1,2), cex = 0.9)
legend("bottomright", legend = c(train_legend_text,train_legend_text1,train_legend_text2),   
      col = c("#FF6A6A","#90EE90","#FFa500"),lty = c(1,1,1), cex = 0.9)
dev.off()

dev.new()
pdf("D:/testroc_curves.pdf", width = 7, height = 7) 

plot(test_roc, col = "#FF6A6A", percent = TRUE,percent = TRUE, print.auc = FALSE, lty = 1,cex.axis=1.1)  
plot(test_roc1, col = "#90EE90", add = TRUE, percent = TRUE, print.auc = FALSE, lty = 1,cex.axis=1.1)  
plot(test_roc2, col = "#FFa500", add = TRUE, percent = TRUE, print.auc = FALSE, lty = 1,cex.axis=1.1)  
test_legend_text <- paste("Nomogram AUC: ", round(test_auc, 3),   
                          " (CI: ", round(test_ci[1], 3), "-", round(test_ci[3], 3), ")")  
test_legend_text1 <- paste("Clinics AUC: ", round(test_auc1, 3),   
                           " (CI: ", round(test_ci1[1], 3), "-", round(test_ci1[3], 3), ")")  
test_legend_text2 <- paste("Radiomics AUC: ", round(test_auc2, 3),   
                           " (CI: ", round(test_ci2[1], 3), "-", round(test_ci2[3], 3), ")") 
legend("bottomright", legend = c(test_legend_text,test_legend_text1,test_legend_text2),   
       col = c( "#FF6A6A","#90EE90","#FFa500"),lty = c(1,1,1), cex = 0.9)
dev.off()

response_smote <- as.numeric(as.character(response_smote))
response_smote1 <- as.numeric(as.character(response_smote1))
# response_smote2 <- as.numeric(as.character(response_smote2))
response_smote2 <- as.numeric(as.character(response2))
hl_test_train <- hoslem.test(response_smote, fitted(model), g=10)
hl_test_train1 <- hoslem.test(response_smote1, fitted(model1), g=10)
# hl_test_train2 <- hoslem.test(response_smote2, fitted(model2), g=10)
hl_test_train2 <- hoslem.test(as.numeric(train_data$Label), fitted(model2), g=10)
test_data$Label <- as.numeric(as.character(test_data$Label))
hl_test_test <- hoslem.test(test_data$Label, test_preds, g=10)
hl_test_test1 <- hoslem.test(test_data$Label, test_preds1, g=10)
hl_test_test2 <- hoslem.test(test_data$Label, test_preds2, g=10)
results <- data.frame(
  Model = c("model", "model1", "model2"),
  HL_Train_Chi_Square = c(hl_test_train$statistic, hl_test_train1$statistic, hl_test_train2$statistic),
  HL_Train_p_Value = c(hl_test_train$p.value, hl_test_train1$p.value, hl_test_train2$p.value),
  HL_Test_Chi_Square = c(hl_test_test$statistic, hl_test_test1$statistic, hl_test_test2$statistic),
  HL_Test_p_Value = c(hl_test_test$p.value, hl_test_test1$p.value, hl_test_test2$p.value)
)
write_xlsx(results, "D:/HL_Test_Results.xlsx")
youden_index <- function(sens, spec) {  
  return(sens + spec - 1)  
}  

compute_and_save_metrics <- function(model, train_data, test_data, train_response, test_response, file_name) {
  train_preds <- predict(model, newdata = train_data, type = "response")  
  test_preds <- predict(model, newdata = test_data, type = "response")
  train_roc <- roc(train_response, train_preds)  
  train_auc <- auc(train_roc)  
  train_ci <- ci.auc(train_roc)  
  test_roc <- roc(test_response, test_preds)  
  test_auc <- auc(test_roc)  
  test_ci <- ci.auc(test_roc)
  coords_train <- coords(train_roc, "best", ret = "threshold")
  coords_test <- coords(test_roc, "best", ret = "threshold")
  train_cutoff <- coords_train$threshold
  test_cutoff <- coords_test$threshold
  train_class <- ifelse(train_preds > train_cutoff, 1, 0)
  train_confusion_matrix <- table(Prediction = train_class, Actual = train_response) 
  train_accuracy <- sum(diag(train_confusion_matrix)) / sum(train_confusion_matrix)
  train_sensitivity <- train_confusion_matrix[2, 2] / sum(train_confusion_matrix[, 2])
  train_specificity <- train_confusion_matrix[1, 1] / sum(train_confusion_matrix[, 1])
  train_ppv <- train_confusion_matrix[2, 2] / sum(train_confusion_matrix[2, ])
  train_npv <- train_confusion_matrix[1, 1] / sum(train_confusion_matrix[1, ])
  test_class <- ifelse(test_preds > test_cutoff, 1, 0)
  test_confusion_matrix <- table(Prediction = test_class, Actual = test_response)
  
  test_accuracy <- sum(diag(test_confusion_matrix)) / sum(test_confusion_matrix)
  test_sensitivity <- test_confusion_matrix[2, 2] / sum(test_confusion_matrix[, 2])
  test_specificity <- test_confusion_matrix[1, 1] / sum(test_confusion_matrix[, 1])
  test_ppv <- test_confusion_matrix[2, 2] / sum(test_confusion_matrix[2, ])
  test_npv <- test_confusion_matrix[1, 1] / sum(test_confusion_matrix[1, ])
  
  results <- data.frame(
    Set = c("Train", "Test"),
    Accuracy = c(train_accuracy, test_accuracy),
    Sensitivity = c(train_sensitivity, test_sensitivity),
    Specificity = c(train_specificity, test_specificity),
    PPV = c(train_ppv, test_ppv),
    NPV = c(train_npv, test_npv)
  )
  
  write.csv(results, file = file_name, row.names = FALSE)
}
compute_and_save_metrics2 <- function(model, train_data, test_data, train_response, test_response, file_name) {
  train_preds <- predict(model, newdata = train_data, type = "response")  
  test_preds <- predict(model, newdata = test_data, type = "response")
  train_roc <- roc(train_response$Label, train_preds)  
  train_auc <- auc(train_roc)  
  train_ci <- ci.auc(train_roc)  
  test_roc <- roc(test_response$Label, test_preds)  
  test_auc <- auc(test_roc)  
  test_ci <- ci.auc(test_roc)
  coords_train <- coords(train_roc, "best", ret = "threshold")
  coords_test <- coords(test_roc, "best", ret = "threshold")
  train_cutoff <- coords_train$threshold
  test_cutoff <- coords_test$threshold
  train_class <- ifelse(train_preds > train_cutoff, 1, 0)
  train_confusion_matrix <- table(Prediction = train_class, Actual = train_response$Label)
  
  train_accuracy <- sum(diag(train_confusion_matrix)) / sum(train_confusion_matrix)
  train_sensitivity <- train_confusion_matrix[2, 2] / sum(train_confusion_matrix[, 2])
  train_specificity <- train_confusion_matrix[1, 1] / sum(train_confusion_matrix[, 1])
  train_ppv <- train_confusion_matrix[2, 2] / sum(train_confusion_matrix[2, ])
  train_npv <- train_confusion_matrix[1, 1] / sum(train_confusion_matrix[1, ])
  test_class <- ifelse(test_preds > test_cutoff, 1, 0)
  test_confusion_matrix <- table(Prediction = test_class, Actual = test_response$Label)
  
  test_accuracy <- sum(diag(test_confusion_matrix)) / sum(test_confusion_matrix)
  test_sensitivity <- test_confusion_matrix[2, 2] / sum(test_confusion_matrix[, 2])
  test_specificity <- test_confusion_matrix[1, 1] / sum(test_confusion_matrix[, 1])
  test_ppv <- test_confusion_matrix[2, 2] / sum(test_confusion_matrix[2, ])
  test_npv <- test_confusion_matrix[1, 1] / sum(test_confusion_matrix[1, ])
  results <- data.frame(
    Set = c("Train", "Test"),
    Accuracy = c(train_accuracy, test_accuracy),
    Sensitivity = c(train_sensitivity, test_sensitivity),
    Specificity = c(train_specificity, test_specificity),
    PPV = c(train_ppv, test_ppv),
    NPV = c(train_npv, test_npv)
  )
  
  write.csv(results, file = file_name, row.names = FALSE)
}
compute_and_save_metrics(model, predictors, predictors1, response, response1, "D:/model1指标.csv")
compute_and_save_metrics(model1, predictors2, predictors3, response2, response3, "D:/model2指标.csv")

# compute_and_save_metrics(model2, predictors4, predictors5, response4, response5, "D:/model3指标.csv")
compute_and_save_metrics2(model2, train_data2, test_data2, train_data2, test_data2, "D:/model3指标.csv")
library(rms)
library(caret)
library(e1071)
library(tidyverse)
library(ggplot2)


df <- read.csv("D:/code-nomogram/train_data_Nom.csv")  
df1 <- read.csv("D:/code-nomogram/test_data_Nom.csv")  

df$Label <- factor(df$Label)

df1$Label <- factor(df1$Label)


train_data <- df[,c(1:6)]
test_data <- df1[,c(1:6)]
dim(train_data)
str(train_data)
summary(train_data)
train_data$Label <- as.factor(train_data$Label)
dd <- datadist(train_data)
options(datadist = "dd")
response <- train_data[[1]]  
predictors <- train_data[,-1]  
response1 <- test_data[[1]]  
predictors1 <- test_data[,-1]
# fit1 <- lrm(Label ~ G + pleural.effusions + interiobular.septal.thickening + Radscore, data = train_data, x = TRUE, y = TRUE)
fit1 <- lrm(response ~ ., data = predictors, x = TRUE, y = TRUE)
train_pred <- predict(fit1, train_data, type = "fitted")
train_df <- data.frame(response = train_data$Label, predict = train_pred)

calibration_curve_train <- calibrate(fit1, data = train_df, method = "boot", bw = TRUE, groups = 10)
calibration_data_train_df <- as.data.frame(calibration_curve_train[, c("predy", "calibrated.corrected")])
ggplot(calibration_data_train_df, aes(x = predy, y = calibrated.corrected)) +
  geom_line(color = "#FF6A6A", size = 1) + 
  geom_abline(slope = 1, intercept = 0, linetype = "dashed", color = "gray",size=0.8) +
  labs(x = "Predicted Probability", y = "Calibrated Probability") +
  theme_minimal() +  
  theme(
        axis.line = element_line(color = "black"),
        panel.background = element_rect(fill = "white"), 
        axis.title = element_text(size = 13), 
        axis.text = element_text(size = 10),  
        plot.title = element_text(hjust = 0.5)) + 
  theme(aspect.ratio = 1, 
        plot.background = element_rect(fill = "white")) +  
  theme(plot.title = element_blank())
ggsave("D:/code-nomogram/calibration_curve_train.pdf", width =6, height = 6)
test_pred <- predict(fit1, test_data, type = "fitted")
test_df <- data.frame(response = test_data$Label, predict = test_pred)
calibration_curve_test <- calibrate(fit1, data = test_df, method = "boot", bw = TRUE, groups = 10)

calibration_data_test_df <- as.data.frame(calibration_curve_test[, c("predy", "calibrated.corrected")])
ggplot(calibration_data_test_df, aes(x = predy, y = calibrated.corrected)) +
  geom_line(color = "#FF6A6A", size = 1) +  
  geom_abline(slope = 1, intercept = 0, linetype = "dashed", color = "gray",size=0.8) +
  labs(x = "Predicted Probability", y = "Calibrated Probability") +
  theme_minimal() +  
  theme(
    axis.line = element_line(color = "black"),  
    panel.background = element_rect(fill = "white"),  
    axis.title = element_text(size = 13),  
    axis.text = element_text(size = 10),  
    plot.title = element_text(hjust = 0.5)) +  
  theme(aspect.ratio = 1,  
        plot.background = element_rect(fill = "white")) + 
  theme(plot.title = element_blank()) 
ggsave("D:/code-nomogram/calibration_curve_test.pdf", width =6, height = 6)

summary_model <- summary(fit1)  

nom <- nomogram(fit1, fun=plogis,
                 # fun.at=c(0.001,0.1,0.25,0.5,0.75,0.9,0.99),
                 fun.at=c(0.001,0.5,0.99),
                 lp=T, 
                 funlabel="Risk")  
nom1 <- nomogram(fit1, lp = F, fun = plogis, fun.at = c(0.1, 0.4, 0.99), 
                 funlabel = 'Risk')

pdf("D:/列线图.pdf", width = 15, height = 7) 
plot(nom)  
dev.off() 
